# Supplementary material for: Use of dual-energy X-ray absorptiometry to evaluate variation in bone shape and alignment associated with radiographic knee osteoarthritis: Findings from a study of 19,053 individuals in UK Biobank
Source: Osteoarthr Cartil Open. 2025 Aug 21;7(4):100667. doi: 10.1016/j.ocarto.2025.100667 (PMC12445559; doi:10.1016/j.ocarto.2025.100667)
Supplement: Multimedia component 2 [file mmc2.xlsx]

## Sheet: ST1
Associations of knee shape modes (KSMs) with rKOA grades in combined sex analyses
MODEL 1								MODEL 2								MODEL 3								MODEL 4
out	exp	N	beta	ll	ul	p		out	exp	N	beta	ll	ul	p		out	exp	N	beta	ll	ul	p		out	exp	N	beta	ll	ul	p
rKOA2_grade1_vs_0	KSM_1_SD	18152	1.18748	1.14156	1.23524	1.34e-17		rKOA2_grade1_vs_0	KSM_1_SD	18152	1.15816	1.11181	1.20644	1.84e-12		rKOA2_grade1_vs_0	KSM_1_SD	18152	1.1539	1.10771	1.20203	6.56e-12		rKOA2_grade1_vs_0	KSM_1_SD	18152	1.15705	1.11078	1.20525	2.47e-12
rKOA2_grade1_vs_0	KSM_2_SD	18152	0.91221	0.874949	0.951059	1.57e-05		rKOA2_grade1_vs_0	KSM_2_SD	18152	0.91406	0.874813	0.955067	5.99e-05		rKOA2_grade1_vs_0	KSM_2_SD	18152	0.905957	0.866874	0.946802	1.14e-05		rKOA2_grade1_vs_0	KSM_2_SD	18152	0.910242	0.871095	0.951148	2.75e-05
rKOA2_grade1_vs_0	KSM_3_SD	18152	1.07406	1.03043	1.11954	0.000733		rKOA2_grade1_vs_0	KSM_3_SD	18152	0.96175	0.918355	1.0072	0.0978027		rKOA2_grade1_vs_0	KSM_3_SD	18152	0.96047	0.917052	1.00594	0.0874787		rKOA2_grade1_vs_0	KSM_3_SD	18152	0.960956	0.91752	1.00645	0.0914898
rKOA2_grade1_vs_0	KSM_4_SD	18152	1.09049	1.04262	1.14056	0.0001555		rKOA2_grade1_vs_0	KSM_4_SD	18152	1.04787	1.00083	1.09712	0.0460262		rKOA2_grade1_vs_0	KSM_4_SD	18152	1.06164	1.01358	1.11197	0.0113789		rKOA2_grade1_vs_0	KSM_4_SD	18152	1.05798	1.01026	1.10794	0.0166841
rKOA2_grade1_vs_0	KSM_5_SD	18152	0.932698	0.894565	0.972457	0.0010705		rKOA2_grade1_vs_0	KSM_5_SD	18152	0.937906	0.898558	0.978977	0.0033719		rKOA2_grade1_vs_0	KSM_5_SD	18152	0.947614	0.907512	0.989487	0.0147267		rKOA2_grade1_vs_0	KSM_5_SD	18152	0.947032	0.907016	0.988814	0.013487
rKOA2_grade1_vs_0	KSM_6_SD	18152	0.976567	0.936836	1.01798	0.263184		rKOA2_grade1_vs_0	KSM_6_SD	18152	1.04456	1.00003	1.09108	0.0498522		rKOA2_grade1_vs_0	KSM_6_SD	18152	1.03236	0.987918	1.0788	0.156031		rKOA2_grade1_vs_0	KSM_6_SD	18152	1.0309	0.986457	1.07734	0.175891
rKOA2_grade1_vs_0	KSM_7_SD	18152	1.02721	0.985131	1.07109	0.208398		rKOA2_grade1_vs_0	KSM_7_SD	18152	1.02563	0.982567	1.07058	0.247538	*	rKOA2_grade1_vs_0	KSM_7_SD	18152	1.01068	0.967662	1.05562	0.632049	*	rKOA2_grade1_vs_0	KSM_7_SD	18152	1.01228	0.969342	1.05713	0.580939	*
rKOA2_grade1_vs_0	KSM_8_SD	18152	1.127	1.08136	1.17456	1.44e-08		rKOA2_grade1_vs_0	KSM_8_SD	18152	1.1878	1.13803	1.23973	3.24e-15		rKOA2_grade1_vs_0	KSM_8_SD	18152	1.17332	1.12288	1.22604	1.01e-12		rKOA2_grade1_vs_0	KSM_8_SD	18152	1.1727	1.12241	1.22524	1.05e-12
rKOA2_grade1_vs_0	KSM_9_SD	18152	0.678078	0.650628	0.706687	0		rKOA2_grade1_vs_0	KSM_9_SD	18152	0.782922	0.749112	0.818257	1.68e-27	*	rKOA2_grade1_vs_0	KSM_9_SD	18152	0.785198	0.751259	0.82067	7.64e-27	*	rKOA2_grade1_vs_0	KSM_9_SD	18152	0.784806	0.750891	0.820253	5.86e-27	*
rKOA2_grade1_vs_0	KSM_10_SD	18152	0.891433	0.853908	0.930607	1.63e-07		rKOA2_grade1_vs_0	KSM_10_SD	18152	1.00905	0.963427	1.05684	0.702641		rKOA2_grade1_vs_0	KSM_10_SD	18152	0.997387	0.951909	1.04504	0.91251		rKOA2_grade1_vs_0	KSM_10_SD	18152	0.998683	0.953242	1.04629	0.955756
rKOA2_grade2_vs_0	KSM_1_SD	16058	1.06709	0.990404	1.1497	0.0879092		rKOA2_grade2_vs_0	KSM_1_SD	16058	1.07035	0.991755	1.15517	0.0806037		rKOA2_grade2_vs_0	KSM_1_SD	16058	1.0607	0.983057	1.14447	0.128672		rKOA2_grade2_vs_0	KSM_1_SD	16058	1.07119	0.992932	1.15562	0.0756142
rKOA2_grade2_vs_0	KSM_2_SD	16058	1.09687	1.01307	1.1876	0.0225943		rKOA2_grade2_vs_0	KSM_2_SD	16058	1.06913	0.983713	1.16196	0.115622		rKOA2_grade2_vs_0	KSM_2_SD	16058	1.03888	0.955311	1.12976	0.372686		rKOA2_grade2_vs_0	KSM_2_SD	16058	1.05278	0.968289	1.14464	0.2282
rKOA2_grade2_vs_0	KSM_3_SD	16058	1.09642	1.0136	1.186	0.0216137		rKOA2_grade2_vs_0	KSM_3_SD	16058	1.00462	0.921589	1.09512	0.916672		rKOA2_grade2_vs_0	KSM_3_SD	16058	0.996762	0.913642	1.08744	0.941807		rKOA2_grade2_vs_0	KSM_3_SD	16058	0.997449	0.914204	1.08827	0.954195
rKOA2_grade2_vs_0	KSM_4_SD	16058	1.00876	0.925875	1.09906	0.841982		rKOA2_grade2_vs_0	KSM_4_SD	16058	0.963617	0.883473	1.05103	0.402853	*	rKOA2_grade2_vs_0	KSM_4_SD	16058	1.01127	0.926256	1.10409	0.802477		rKOA2_grade2_vs_0	KSM_4_SD	16058	1.00074	0.916949	1.0922	0.98668
rKOA2_grade2_vs_0	KSM_5_SD	16058	0.88102	0.813964	0.9536	0.0017112		rKOA2_grade2_vs_0	KSM_5_SD	16058	0.865353	0.798595	0.937692	0.0004147	*	rKOA2_grade2_vs_0	KSM_5_SD	16058	0.898658	0.828415	0.974856	0.0100759	*	rKOA2_grade2_vs_0	KSM_5_SD	16058	0.896639	0.826623	0.972585	0.008537
rKOA2_grade2_vs_0	KSM_6_SD	16058	0.85786	0.792859	0.928189	0.000137		rKOA2_grade2_vs_0	KSM_6_SD	16058	0.925189	0.853111	1.00336	0.0602491		rKOA2_grade2_vs_0	KSM_6_SD	16058	0.878992	0.809497	0.954453	0.0021456	*	rKOA2_grade2_vs_0	KSM_6_SD	16058	0.874158	0.804991	0.949267	0.0013841	*
rKOA2_grade2_vs_0	KSM_7_SD	16058	1.20801	1.11404	1.30991	4.79e-06		rKOA2_grade2_vs_0	KSM_7_SD	16058	1.18267	1.08906	1.28432	6.67e-05		rKOA2_grade2_vs_0	KSM_7_SD	16058	1.12004	1.02999	1.21796	0.0080258		rKOA2_grade2_vs_0	KSM_7_SD	16058	1.12549	1.0353	1.22353	0.0055352	*
rKOA2_grade2_vs_0	KSM_8_SD	16058	1.4444	1.33383	1.56413	1.44e-19		rKOA2_grade2_vs_0	KSM_8_SD	16058	1.5185	1.39989	1.64716	7.75e-24		rKOA2_grade2_vs_0	KSM_8_SD	16058	1.43122	1.3163	1.55618	4.67e-17		rKOA2_grade2_vs_0	KSM_8_SD	16058	1.4295	1.31509	1.55386	4.63e-17
rKOA2_grade2_vs_0	KSM_9_SD	16058	0.599002	0.554382	0.647215	1.69e-38		rKOA2_grade2_vs_0	KSM_9_SD	16058	0.710498	0.654089	0.771772	5.59e-16		rKOA2_grade2_vs_0	KSM_9_SD	16058	0.719442	0.662075	0.78178	8.07e-15		rKOA2_grade2_vs_0	KSM_9_SD	16058	0.717388	0.66022	0.779508	4.55e-15
rKOA2_grade2_vs_0	KSM_10_SD	16058	0.971109	0.895078	1.0536	0.480955		rKOA2_grade2_vs_0	KSM_10_SD	16058	1.0978	1.00626	1.19766	0.0356896		rKOA2_grade2_vs_0	KSM_10_SD	16058	1.05243	0.963589	1.14946	0.256101		rKOA2_grade2_vs_0	KSM_10_SD	16058	1.05605	0.967181	1.15308	0.22401
rKOA2_grade3_4_vs_0	KSM_1_SD	15597	0.861392	0.757457	0.979589	0.0229475		rKOA2_grade3_4_vs_0	KSM_1_SD	15597	0.927312	0.813197	1.05744	0.260021		rKOA2_grade3_4_vs_0	KSM_1_SD	15597	0.933661	0.817398	1.06646	0.311706		rKOA2_grade3_4_vs_0	KSM_1_SD	15597	0.968898	0.848341	1.10659	0.64118
rKOA2_grade3_4_vs_0	KSM_2_SD	15597	1.25264	1.09093	1.43832	0.0014028		rKOA2_grade3_4_vs_0	KSM_2_SD	15597	1.08093	0.935849	1.2485	0.289913		rKOA2_grade3_4_vs_0	KSM_2_SD	15597	0.935212	0.803451	1.08858	0.38731		rKOA2_grade3_4_vs_0	KSM_2_SD	15597	0.982619	0.844301	1.1436	0.8208
rKOA2_grade3_4_vs_0	KSM_3_SD	15597	1.05471	0.919889	1.20929	0.445273		rKOA2_grade3_4_vs_0	KSM_3_SD	15597	1.13633	0.976517	1.3223	0.098398		rKOA2_grade3_4_vs_0	KSM_3_SD	15597	1.07006	0.909592	1.25884	0.414004		rKOA2_grade3_4_vs_0	KSM_3_SD	15597	1.07297	0.911943	1.26242	0.395936
rKOA2_grade3_4_vs_0	KSM_4_SD	15597	0.782613	0.671782	0.91173	0.0016549		rKOA2_grade3_4_vs_0	KSM_4_SD	15597	0.755829	0.645992	0.884341	0.0004756	*	rKOA2_grade3_4_vs_0	KSM_4_SD	15597	0.914496	0.77485	1.07931	0.29041	*	rKOA2_grade3_4_vs_0	KSM_4_SD	15597	0.868707	0.736516	1.02462	0.0946959	*
rKOA2_grade3_4_vs_0	KSM_5_SD	15597	0.939015	0.818803	1.07688	0.367969		rKOA2_grade3_4_vs_0	KSM_5_SD	15597	0.873651	0.762009	1.00165	0.0528275	*	rKOA2_grade3_4_vs_0	KSM_5_SD	15597	1.01534	0.877629	1.17467	0.83777		rKOA2_grade3_4_vs_0	KSM_5_SD	15597	1.00538	0.869006	1.16315	0.9425
rKOA2_grade3_4_vs_0	KSM_6_SD	15597	0.793838	0.692184	0.910421	0.0009589		rKOA2_grade3_4_vs_0	KSM_6_SD	15597	0.879195	0.764282	1.01138	0.0716131		rKOA2_grade3_4_vs_0	KSM_6_SD	15597	0.726876	0.626016	0.843985	2.85e-05		rKOA2_grade3_4_vs_0	KSM_6_SD	15597	0.732633	0.631688	0.84971	3.9e-05
rKOA2_grade3_4_vs_0	KSM_7_SD	15597	2.04611	1.76791	2.36809	7.87e-22		rKOA2_grade3_4_vs_0	KSM_7_SD	15597	1.94086	1.6733	2.25121	1.92e-18		rKOA2_grade3_4_vs_0	KSM_7_SD	15597	1.48448	1.26883	1.73679	8.11e-07		rKOA2_grade3_4_vs_0	KSM_7_SD	15597	1.54122	1.31827	1.80187	5.76e-08
rKOA2_grade3_4_vs_0	KSM_8_SD	15597	2.83921	2.46405	3.27149	0		rKOA2_grade3_4_vs_0	KSM_8_SD	15597	2.77122	2.39662	3.20438	0		rKOA2_grade3_4_vs_0	KSM_8_SD	15597	1.93302	1.65695	2.25509	5.19e-17		rKOA2_grade3_4_vs_0	KSM_8_SD	15597	1.97925	1.69806	2.307	2.49e-18
rKOA2_grade3_4_vs_0	KSM_9_SD	15597	0.494625	0.433046	0.564961	3.14e-25		rKOA2_grade3_4_vs_0	KSM_9_SD	15597	0.581942	0.504498	0.671273	1.08e-13		rKOA2_grade3_4_vs_0	KSM_9_SD	15597	0.610281	0.524751	0.709752	1.45e-10		rKOA2_grade3_4_vs_0	KSM_9_SD	15597	0.603444	0.518906	0.701753	5.41e-11
rKOA2_grade3_4_vs_0	KSM_10_SD	15597	1.22624	1.06312	1.4144	0.0051044		rKOA2_grade3_4_vs_0	KSM_10_SD	15597	1.31197	1.1283	1.52553	0.0004177		rKOA2_grade3_4_vs_0	KSM_10_SD	15597	1.1368	0.965353	1.33869	0.124243		rKOA2_grade3_4_vs_0	KSM_10_SD	15597	1.15999	0.987077	1.3632	0.0715399
Results show odds ratios with 95% confidence intervals, per SD increase in KSM.
model 1: unadjusted
model 2: adjusted for age, sex, height, weight, ethnic category
model 3: model 2+ KHA
model 4: model 2 + FTA
Bonferroni adjusted p <0.005
Models marked with an asterisk (*) showed evidence of an interaction between sex and the knee shape mode (KSM) at P<0.05.
The interaction term was tested by including a sex-by-KSM product term in the logistic regression.

## Sheet: ST2
Associations of knee shape modes (KSMs) with rKOA grades in males
MODEL 1								MODEL 2								MODEL 3								MODEL 4
out	exp	N	beta	ll	ul	p		out	exp	N	beta	ll	ul	p		out	exp	N	beta	ll	ul	p		out	exp	N	beta	ll	ul	p
rKOA2_grade1_vs_0	KSM_1_SD	8881	1.06579	0.991276	1.1459	0.0848874		rKOA2_grade1_vs_0	KSM_1_SD	8881	1.12105	1.04128	1.20693	0.0024125		rKOA2_grade1_vs_0	KSM_1_SD	8881	1.11511	1.03595	1.20033	0.003733		rKOA2_grade1_vs_0	KSM_1_SD	8881	1.12543	1.0455	1.21148	0.0016688
rKOA2_grade1_vs_0	KSM_2_SD	8881	0.998303	0.925746	1.07655	0.964803		rKOA2_grade1_vs_0	KSM_2_SD	8881	0.950028	0.878897	1.02692	0.19668		rKOA2_grade1_vs_0	KSM_2_SD	8881	0.930583	0.860428	1.00646	0.0720183		rKOA2_grade1_vs_0	KSM_2_SD	8881	0.939838	0.86924	1.01617	0.119386
rKOA2_grade1_vs_0	KSM_3_SD	8881	0.911891	0.84095	0.988816	0.0256053		rKOA2_grade1_vs_0	KSM_3_SD	8881	0.924425	0.848531	1.00711	0.0721891		rKOA2_grade1_vs_0	KSM_3_SD	8881	0.922252	0.845941	1.00545	0.0662561		rKOA2_grade1_vs_0	KSM_3_SD	8881	0.923544	0.847165	1.00681	0.0709362
rKOA2_grade1_vs_0	KSM_4_SD	8881	1.03753	0.954519	1.12775	0.386561		rKOA2_grade1_vs_0	KSM_4_SD	8881	1.0333	0.94942	1.12458	0.448259		rKOA2_grade1_vs_0	KSM_4_SD	8881	1.07611	0.9876	1.17255	0.0939277		rKOA2_grade1_vs_0	KSM_4_SD	8881	1.06417	0.977157	1.15893	0.153001
rKOA2_grade1_vs_0	KSM_5_SD	8881	0.919758	0.853441	0.991229	0.0284732		rKOA2_grade1_vs_0	KSM_5_SD	8881	0.904198	0.838386	0.975176	0.0090038		rKOA2_grade1_vs_0	KSM_5_SD	8881	0.930863	0.862151	1.00505	0.0670732		rKOA2_grade1_vs_0	KSM_5_SD	8881	0.929653	0.861121	1.00364	0.0619002
rKOA2_grade1_vs_0	KSM_6_SD	8881	1.08269	1.00558	1.16571	0.0350632		rKOA2_grade1_vs_0	KSM_6_SD	8881	1.09505	1.01508	1.18133	0.0189403		rKOA2_grade1_vs_0	KSM_6_SD	8881	1.06354	0.985001	1.14834	0.11552		rKOA2_grade1_vs_0	KSM_6_SD	8881	1.06088	0.982493	1.14553	0.131296
rKOA2_grade1_vs_0	KSM_7_SD	8881	1.16222	1.077	1.25418	0.0001092		rKOA2_grade1_vs_0	KSM_7_SD	8881	1.15019	1.06499	1.2422	0.0003657		rKOA2_grade1_vs_0	KSM_7_SD	8881	1.1034	1.02008	1.19353	0.0140339		rKOA2_grade1_vs_0	KSM_7_SD	8881	1.10927	1.02598	1.19932	0.0092128
rKOA2_grade1_vs_0	KSM_8_SD	8881	1.19375	1.10869	1.28534	2.66e-06		rKOA2_grade1_vs_0	KSM_8_SD	8881	1.18585	1.1002	1.27817	8.33e-06		rKOA2_grade1_vs_0	KSM_8_SD	8881	1.12745	1.04318	1.21852	0.0024734		rKOA2_grade1_vs_0	KSM_8_SD	8881	1.1308	1.04688	1.22145	0.0017813
rKOA2_grade1_vs_0	KSM_9_SD	8881	0.668436	0.619248	0.721532	5.21e-25		rKOA2_grade1_vs_0	KSM_9_SD	8881	0.706049	0.652524	0.763964	5e-18		rKOA2_grade1_vs_0	KSM_9_SD	8881	0.714273	0.659905	0.77312	8.06e-17		rKOA2_grade1_vs_0	KSM_9_SD	8881	0.713933	0.659596	0.772747	7.25e-17
rKOA2_grade1_vs_0	KSM_10_SD	8881	1.04413	0.964094	1.13081	0.288551		rKOA2_grade1_vs_0	KSM_10_SD	8881	1.03464	0.954713	1.12127	0.406411		rKOA2_grade1_vs_0	KSM_10_SD	8881	1.01874	0.939438	1.10473	0.653416		rKOA2_grade1_vs_0	KSM_10_SD	8881	1.02158	0.94222	1.10763	0.604797
rKOA2_grade2_vs_0	KSM_1_SD	8269	1.03333	0.899103	1.1876	0.644195		rKOA2_grade2_vs_0	KSM_1_SD	8269	1.1025	0.956985	1.27014	0.176645		rKOA2_grade2_vs_0	KSM_1_SD	8269	1.10076	0.956584	1.26667	0.180149		rKOA2_grade2_vs_0	KSM_1_SD	8269	1.12489	0.977319	1.29475	0.10096
rKOA2_grade2_vs_0	KSM_2_SD	8269	1.31009	1.13254	1.51547	0.0002779		rKOA2_grade2_vs_0	KSM_2_SD	8269	1.24532	1.07079	1.44831	0.0044037		rKOA2_grade2_vs_0	KSM_2_SD	8269	1.18932	1.01962	1.38728	0.0272944		rKOA2_grade2_vs_0	KSM_2_SD	8269	1.21991	1.04628	1.42236	0.0111665
rKOA2_grade2_vs_0	KSM_3_SD	8269	0.845166	0.723339	0.987513	0.0341588		rKOA2_grade2_vs_0	KSM_3_SD	8269	0.841138	0.713682	0.991355	0.0390628		rKOA2_grade2_vs_0	KSM_3_SD	8269	0.839931	0.709322	0.994589	0.0430847		rKOA2_grade2_vs_0	KSM_3_SD	8269	0.841955	0.711367	0.996515	0.0454396
rKOA2_grade2_vs_0	KSM_4_SD	8269	0.820075	0.696665	0.965347	0.0171348		rKOA2_grade2_vs_0	KSM_4_SD	8269	0.808543	0.685115	0.954207	0.0119172		rKOA2_grade2_vs_0	KSM_4_SD	8269	0.908097	0.766086	1.07643	0.266527		rKOA2_grade2_vs_0	KSM_4_SD	8269	0.882716	0.745535	1.04514	0.147719
rKOA2_grade2_vs_0	KSM_5_SD	8269	0.770537	0.667759	0.889134	0.0003587		rKOA2_grade2_vs_0	KSM_5_SD	8269	0.750054	0.650185	0.865263	7.98e-05		rKOA2_grade2_vs_0	KSM_5_SD	8269	0.811993	0.701084	0.940447	0.0054464		rKOA2_grade2_vs_0	KSM_5_SD	8269	0.807551	0.697345	0.935173	0.0043
rKOA2_grade2_vs_0	KSM_6_SD	8269	0.95663	0.829426	1.10334	0.54249		rKOA2_grade2_vs_0	KSM_6_SD	8269	0.970206	0.838819	1.12217	0.683715		rKOA2_grade2_vs_0	KSM_6_SD	8269	0.882121	0.76086	1.02271	0.0964401		rKOA2_grade2_vs_0	KSM_6_SD	8269	0.880752	0.760081	1.02058	0.0912217
rKOA2_grade2_vs_0	KSM_7_SD	8269	1.34155	1.15621	1.55659	0.0001073		rKOA2_grade2_vs_0	KSM_7_SD	8269	1.30728	1.12529	1.5187	0.0004597		rKOA2_grade2_vs_0	KSM_7_SD	8269	1.13431	0.973101	1.32222	0.10711		rKOA2_grade2_vs_0	KSM_7_SD	8269	1.16047	0.996282	1.35172	0.055863
rKOA2_grade2_vs_0	KSM_8_SD	8269	1.62547	1.40761	1.87705	3.68e-11		rKOA2_grade2_vs_0	KSM_8_SD	8269	1.61274	1.39555	1.86372	9.41e-11		rKOA2_grade2_vs_0	KSM_8_SD	8269	1.36393	1.17339	1.58541	5.28e-05		rKOA2_grade2_vs_0	KSM_8_SD	8269	1.38461	1.19265	1.60746	1.92e-05
rKOA2_grade2_vs_0	KSM_9_SD	8269	0.589389	0.509038	0.682423	1.55e-12		rKOA2_grade2_vs_0	KSM_9_SD	8269	0.642766	0.552397	0.747918	1.08e-08		rKOA2_grade2_vs_0	KSM_9_SD	8269	0.66597	0.570766	0.777055	2.41e-07		rKOA2_grade2_vs_0	KSM_9_SD	8269	0.664838	0.570006	0.775448	2.01e-07
rKOA2_grade2_vs_0	KSM_10_SD	8269	1.05471	0.904956	1.22925	0.495385		rKOA2_grade2_vs_0	KSM_10_SD	8269	1.03902	0.891089	1.21151	0.625223		rKOA2_grade2_vs_0	KSM_10_SD	8269	1.00116	0.856501	1.17025	0.988374		rKOA2_grade2_vs_0	KSM_10_SD	8269	1.01048	0.865128	1.18025	0.89532
rKOA2_grade3_4_vs_0	KSM_1_SD	8163	0.826026	0.680439	1.00276	0.0533519		rKOA2_grade3_4_vs_0	KSM_1_SD	8163	0.901194	0.740656	1.09653	0.298642		rKOA2_grade3_4_vs_0	KSM_1_SD	8163	0.927389	0.76334	1.12669	0.447878		rKOA2_grade3_4_vs_0	KSM_1_SD	8163	0.95568	0.785567	1.16263	0.65035
rKOA2_grade3_4_vs_0	KSM_2_SD	8163	1.21189	0.985076	1.49094	0.0691038		rKOA2_grade3_4_vs_0	KSM_2_SD	8163	1.03884	0.839576	1.2854	0.72582		rKOA2_grade3_4_vs_0	KSM_2_SD	8163	0.940987	0.754558	1.17348	0.58924		rKOA2_grade3_4_vs_0	KSM_2_SD	8163	0.978915	0.785429	1.22007	0.84957
rKOA2_grade3_4_vs_0	KSM_3_SD	8163	0.936261	0.751299	1.16676	0.557534		rKOA2_grade3_4_vs_0	KSM_3_SD	8163	1.02571	0.812963	1.29413	0.830521		rKOA2_grade3_4_vs_0	KSM_3_SD	8163	0.963571	0.755022	1.22972	0.765545		rKOA2_grade3_4_vs_0	KSM_3_SD	8163	0.972437	0.762973	1.23941	0.821338
rKOA2_grade3_4_vs_0	KSM_4_SD	8163	0.951462	0.756472	1.19671	0.670672		rKOA2_grade3_4_vs_0	KSM_4_SD	8163	0.922291	0.729644	1.1658	0.498606		rKOA2_grade3_4_vs_0	KSM_4_SD	8163	1.13304	0.886868	1.44755	0.317612		rKOA2_grade3_4_vs_0	KSM_4_SD	8163	1.07633	0.843601	1.37327	0.554014
rKOA2_grade3_4_vs_0	KSM_5_SD	8163	0.790819	0.645193	0.969314	0.0238147		rKOA2_grade3_4_vs_0	KSM_5_SD	8163	0.749171	0.612065	0.916989	0.0051059		rKOA2_grade3_4_vs_0	KSM_5_SD	8163	0.871953	0.7038	1.08028	0.210021		rKOA2_grade3_4_vs_0	KSM_5_SD	8163	0.860775	0.695139	1.06588	0.169169
rKOA2_grade3_4_vs_0	KSM_6_SD	8163	0.816486	0.666157	1.00074	0.0508363		rKOA2_grade3_4_vs_0	KSM_6_SD	8163	0.890094	0.724368	1.09374	0.268037		rKOA2_grade3_4_vs_0	KSM_6_SD	8163	0.769052	0.622972	0.949387	0.0145573		rKOA2_grade3_4_vs_0	KSM_6_SD	8163	0.771327	0.625834	0.950643	0.0149093
rKOA2_grade3_4_vs_0	KSM_7_SD	8163	1.78808	1.44193	2.21732	1.2e-07		rKOA2_grade3_4_vs_0	KSM_7_SD	8163	1.74197	1.39918	2.16873	6.9e-07		rKOA2_grade3_4_vs_0	KSM_7_SD	8163	1.34838	1.0761	1.68954	0.0093961		rKOA2_grade3_4_vs_0	KSM_7_SD	8163	1.40614	1.12335	1.76014	0.0029277
rKOA2_grade3_4_vs_0	KSM_8_SD	8163	2.67313	2.17029	3.29247	2.29e-20		rKOA2_grade3_4_vs_0	KSM_8_SD	8163	2.51739	2.03977	3.10685	7.92e-18		rKOA2_grade3_4_vs_0	KSM_8_SD	8163	1.86587	1.4943	2.32983	3.69e-08		rKOA2_grade3_4_vs_0	KSM_8_SD	8163	1.9124	1.53544	2.38191	7.11e-09
rKOA2_grade3_4_vs_0	KSM_9_SD	8163	0.509352	0.414123	0.62648	1.68e-10		rKOA2_grade3_4_vs_0	KSM_9_SD	8163	0.611889	0.493735	0.758318	7.22e-06		rKOA2_grade3_4_vs_0	KSM_9_SD	8163	0.648617	0.519961	0.809105	0.0001241		rKOA2_grade3_4_vs_0	KSM_9_SD	8163	0.646865	0.51894	0.806326	0.0001067
rKOA2_grade3_4_vs_0	KSM_10_SD	8163	1.1348	0.911925	1.41213	0.257		rKOA2_grade3_4_vs_0	KSM_10_SD	8163	1.13702	0.91374	1.41487	0.249638		rKOA2_grade3_4_vs_0	KSM_10_SD	8163	1.09561	0.869832	1.38	0.438022		rKOA2_grade3_4_vs_0	KSM_10_SD	8163	1.10355	0.877752	1.38744	0.398892
Results show odds ratios with 95% confidence intervals, per SD increase in KSM.
model 1: unadjusted
model 2: adjusted for age, sex, height, weight, ethnic category
model 3: model 2+ KHA
model 4: model 2 + FTA
Bonferroni adjusted p <0.005

## Sheet: ST3
Associations of knee shape modes (KSMs) with rKOA grades in females
MODEL 1								MODEL 2								MODEL 3								MODEL 4
out	exp	N	beta	ll	ul	p		out	exp	N	beta	ll	ul	p		out	exp	N	beta	ll	ul	p		out	exp	N	beta	ll	ul	p
rKOA2_grade1_vs_0	KSM_1_SD	9271	1.12713	1.07432	1.18253	1.02e-06		rKOA2_grade1_vs_0	KSM_1_SD	9271	1.17462	1.11843	1.23363	1.23e-10		rKOA2_grade1_vs_0	KSM_1_SD	9271	1.17365	1.11743	1.2327	1.62e-10		rKOA2_grade1_vs_0	KSM_1_SD	9271	1.17399	1.11783	1.23298	1.42e-10
rKOA2_grade1_vs_0	KSM_2_SD	9271	0.930724	0.884459	0.97941	0.0057853		rKOA2_grade1_vs_0	KSM_2_SD	9271	0.895697	0.849281	0.944648	4.96e-05		rKOA2_grade1_vs_0	KSM_2_SD	9271	0.892883	0.846427	0.941889	3.24e-05		rKOA2_grade1_vs_0	KSM_2_SD	9271	0.89456	0.848159	0.9435	4.13e-05
rKOA2_grade1_vs_0	KSM_3_SD	9271	0.959664	0.911956	1.00987	0.113526		rKOA2_grade1_vs_0	KSM_3_SD	9271	0.979835	0.927491	1.03513	0.46708		rKOA2_grade1_vs_0	KSM_3_SD	9271	0.979482	0.927138	1.03478	0.459393		rKOA2_grade1_vs_0	KSM_3_SD	9271	0.979616	0.927269	1.03492	0.462337
rKOA2_grade1_vs_0	KSM_4_SD	9271	1.05471	0.999453	1.11301	0.0523738		rKOA2_grade1_vs_0	KSM_4_SD	9271	1.05615	0.999854	1.11561	0.0506157		rKOA2_grade1_vs_0	KSM_4_SD	9271	1.06013	1.00326	1.12023	0.0379317		rKOA2_grade1_vs_0	KSM_4_SD	9271	1.05905	1.0024	1.1189	0.0408276
rKOA2_grade1_vs_0	KSM_5_SD	9271	0.979609	0.930682	1.03111	0.430633		rKOA2_grade1_vs_0	KSM_5_SD	9271	0.955192	0.906751	1.00622	0.0842787		rKOA2_grade1_vs_0	KSM_5_SD	9271	0.957413	0.908524	1.00893	0.10365		rKOA2_grade1_vs_0	KSM_5_SD	9271	0.957328	0.908521	1.00876	0.102387
rKOA2_grade1_vs_0	KSM_6_SD	9271	1.00116	0.950744	1.05425	0.96495		rKOA2_grade1_vs_0	KSM_6_SD	9271	1.01909	0.96628	1.07478	0.486144		rKOA2_grade1_vs_0	KSM_6_SD	9271	1.01589	0.962775	1.07194	0.564985		rKOA2_grade1_vs_0	KSM_6_SD	9271	1.01541	0.962222	1.07153	0.577513
rKOA2_grade1_vs_0	KSM_7_SD	9271	0.993309	0.94409	1.04509	0.795694		rKOA2_grade1_vs_0	KSM_7_SD	9271	0.972526	0.92352	1.02413	0.290969		rKOA2_grade1_vs_0	KSM_7_SD	9271	0.968234	0.918896	1.02022	0.22637		rKOA2_grade1_vs_0	KSM_7_SD	9271	0.96868	0.919446	1.02055	0.231849
rKOA2_grade1_vs_0	KSM_8_SD	9271	1.19596	1.13566	1.25947	1.21e-11		rKOA2_grade1_vs_0	KSM_8_SD	9271	1.19123	1.13061	1.25509	5.12e-11		rKOA2_grade1_vs_0	KSM_8_SD	9271	1.19409	1.13204	1.25953	7.24e-11		rKOA2_grade1_vs_0	KSM_8_SD	9271	1.19353	1.13156	1.25889	7.86e-11
rKOA2_grade1_vs_0	KSM_9_SD	9271	0.785705	0.746328	0.827159	3.8e-20		rKOA2_grade1_vs_0	KSM_9_SD	9271	0.822223	0.779626	0.867148	5.52e-13		rKOA2_grade1_vs_0	KSM_9_SD	9271	0.82263	0.780001	0.867589	6.4e-13		rKOA2_grade1_vs_0	KSM_9_SD	9271	0.822504	0.779889	0.867448	6.08e-13
rKOA2_grade1_vs_0	KSM_10_SD	9271	1.0175	0.962743	1.07536	0.53882		rKOA2_grade1_vs_0	KSM_10_SD	9271	0.997924	0.943022	1.05602	0.942623		rKOA2_grade1_vs_0	KSM_10_SD	9271	0.993883	0.938625	1.05239	0.833498		rKOA2_grade1_vs_0	KSM_10_SD	9271	0.994211	0.939068	1.05259	0.841934
rKOA2_grade2_vs_0	KSM_1_SD	7789	0.986288	0.902414	1.07796	0.760763		rKOA2_grade2_vs_0	KSM_1_SD	7789	1.05659	0.9649	1.157	0.234631		rKOA2_grade2_vs_0	KSM_1_SD	7789	1.05002	0.958999	1.14968	0.29141		rKOA2_grade2_vs_0	KSM_1_SD	7789	1.05438	0.963152	1.15424	0.25146
rKOA2_grade2_vs_0	KSM_2_SD	7789	1.07572	0.978175	1.183	0.132325		rKOA2_grade2_vs_0	KSM_2_SD	7789	0.998661	0.903561	1.10377	0.97906		rKOA2_grade2_vs_0	KSM_2_SD	7789	0.983229	0.889176	1.08723	0.74164		rKOA2_grade2_vs_0	KSM_2_SD	7789	0.989598	0.89517	1.09399	0.838074
rKOA2_grade2_vs_0	KSM_3_SD	7789	1.0232	0.9307	1.1249	0.635152		rKOA2_grade2_vs_0	KSM_3_SD	7789	1.07823	0.974032	1.19358	0.146346		rKOA2_grade2_vs_0	KSM_3_SD	7789	1.07139	0.967476	1.18647	0.185249		rKOA2_grade2_vs_0	KSM_3_SD	7789	1.07153	0.967499	1.18675	0.184878
rKOA2_grade2_vs_0	KSM_4_SD	7789	1.0379	0.939093	1.14711	0.466114		rKOA2_grade2_vs_0	KSM_4_SD	7789	1.03579	0.935057	1.14737	0.500549		rKOA2_grade2_vs_0	KSM_4_SD	7789	1.06053	0.956602	1.17576	0.264065		rKOA2_grade2_vs_0	KSM_4_SD	7789	1.05631	0.953161	1.17063	0.296043
rKOA2_grade2_vs_0	KSM_5_SD	7789	0.973352	0.884712	1.07087	0.579299		rKOA2_grade2_vs_0	KSM_5_SD	7789	0.924678	0.839115	1.01896	0.11394		rKOA2_grade2_vs_0	KSM_5_SD	7789	0.941794	0.853892	1.03874	0.2303		rKOA2_grade2_vs_0	KSM_5_SD	7789	0.941631	0.853845	1.03844	0.228397
rKOA2_grade2_vs_0	KSM_6_SD	7789	0.873217	0.79377	0.960616	0.0053439		rKOA2_grade2_vs_0	KSM_6_SD	7789	0.904464	0.820173	0.997417	0.0442422		rKOA2_grade2_vs_0	KSM_6_SD	7789	0.879621	0.796597	0.971299	0.0112235		rKOA2_grade2_vs_0	KSM_6_SD	7789	0.87429	0.791584	0.965637	0.0080584
rKOA2_grade2_vs_0	KSM_7_SD	7789	1.17137	1.06372	1.28991	0.0013001		rKOA2_grade2_vs_0	KSM_7_SD	7789	1.1277	1.0216	1.24481	0.0171323		rKOA2_grade2_vs_0	KSM_7_SD	7789	1.10162	0.996735	1.21754	0.0579731		rKOA2_grade2_vs_0	KSM_7_SD	7789	1.10114	0.996532	1.21673	0.0585234
rKOA2_grade2_vs_0	KSM_8_SD	7789	1.49924	1.35942	1.65344	5.17e-16		rKOA2_grade2_vs_0	KSM_8_SD	7789	1.48729	1.3477	1.64133	2.92e-15		rKOA2_grade2_vs_0	KSM_8_SD	7789	1.46013	1.31982	1.61536	2.08e-13		rKOA2_grade2_vs_0	KSM_8_SD	7789	1.45316	1.31375	1.60737	3.79e-13
rKOA2_grade2_vs_0	KSM_9_SD	7789	0.682359	0.620435	0.750463	3.43e-15		rKOA2_grade2_vs_0	KSM_9_SD	7789	0.740197	0.670481	0.817163	2.51e-09		rKOA2_grade2_vs_0	KSM_9_SD	7789	0.743865	0.673738	0.821291	4.71e-09		rKOA2_grade2_vs_0	KSM_9_SD	7789	0.742386	0.672408	0.819647	3.7e-09
rKOA2_grade2_vs_0	KSM_10_SD	7789	1.1479	1.03529	1.27276	0.0088399		rKOA2_grade2_vs_0	KSM_10_SD	7789	1.12703	1.01368	1.25305	0.0270157		rKOA2_grade2_vs_0	KSM_10_SD	7789	1.09832	0.986355	1.223	0.0873535		rKOA2_grade2_vs_0	KSM_10_SD	7789	1.09684	0.985268	1.22105	0.0912573
rKOA2_grade3_4_vs_0	KSM_1_SD	7434	0.856027	0.719418	1.01858	0.079695		rKOA2_grade3_4_vs_0	KSM_1_SD	7434	0.94849	0.794511	1.13231	0.55847		rKOA2_grade3_4_vs_0	KSM_1_SD	7434	0.91038	0.755805	1.09657	0.322673		rKOA2_grade3_4_vs_0	KSM_1_SD	7434	0.959528	0.798979	1.15234	0.658334
rKOA2_grade3_4_vs_0	KSM_2_SD	7434	1.31485	1.09196	1.58323	0.0038739		rKOA2_grade3_4_vs_0	KSM_2_SD	7434	1.12352	0.923454	1.36692	0.24441		rKOA2_grade3_4_vs_0	KSM_2_SD	7434	0.905686	0.732446	1.1199	0.360431		rKOA2_grade3_4_vs_0	KSM_2_SD	7434	0.965225	0.780462	1.19373	0.744057
rKOA2_grade3_4_vs_0	KSM_3_SD	7434	1.08255	0.899801	1.30243	0.400449		rKOA2_grade3_4_vs_0	KSM_3_SD	7434	1.22324	1.00066	1.49533	0.0492489		rKOA2_grade3_4_vs_0	KSM_3_SD	7434	1.1674	0.936784	1.45479	0.168078		rKOA2_grade3_4_vs_0	KSM_3_SD	7434	1.15424	0.924855	1.44051	0.204475
rKOA2_grade3_4_vs_0	KSM_4_SD	7434	0.662012	0.539733	0.811994	7.53e-05		rKOA2_grade3_4_vs_0	KSM_4_SD	7434	0.644182	0.520261	0.797621	5.48e-05		rKOA2_grade3_4_vs_0	KSM_4_SD	7434	0.75552	0.600089	0.951209	0.0170502		rKOA2_grade3_4_vs_0	KSM_4_SD	7434	0.720398	0.571955	0.907367	0.0053418
rKOA2_grade3_4_vs_0	KSM_5_SD	7434	1.09935	0.913483	1.32302	0.316181		rKOA2_grade3_4_vs_0	KSM_5_SD	7434	0.987414	0.819958	1.18907	0.893727		rKOA2_grade3_4_vs_0	KSM_5_SD	7434	1.15072	0.941226	1.40684	0.170935		rKOA2_grade3_4_vs_0	KSM_5_SD	7434	1.1398	0.931613	1.3945	0.203523
rKOA2_grade3_4_vs_0	KSM_6_SD	7434	0.79177	0.656684	0.954643	0.0144332		rKOA2_grade3_4_vs_0	KSM_6_SD	7434	0.868621	0.71707	1.0522	0.149926		rKOA2_grade3_4_vs_0	KSM_6_SD	7434	0.668017	0.536549	0.831698	0.0003085		rKOA2_grade3_4_vs_0	KSM_6_SD	7434	0.679148	0.546252	0.844375	0.0004968
rKOA2_grade3_4_vs_0	KSM_7_SD	7434	2.29509	1.8798	2.80214	3.43e-16		rKOA2_grade3_4_vs_0	KSM_7_SD	7434	2.10861	1.72179	2.58232	5.4e-13		rKOA2_grade3_4_vs_0	KSM_7_SD	7434	1.63684	1.30756	2.04904	1.71e-05		rKOA2_grade3_4_vs_0	KSM_7_SD	7434	1.68131	1.34413	2.10309	5.37e-06
rKOA2_grade3_4_vs_0	KSM_8_SD	7434	3.18179	2.61129	3.87692	1.65e-30		rKOA2_grade3_4_vs_0	KSM_8_SD	7434	3.07638	2.50815	3.77332	4.02e-27		rKOA2_grade3_4_vs_0	KSM_8_SD	7434	2.07782	1.66958	2.58587	5.65e-11		rKOA2_grade3_4_vs_0	KSM_8_SD	7434	2.10287	1.68918	2.61788	2.92e-11
rKOA2_grade3_4_vs_0	KSM_9_SD	7434	0.469548	0.389905	0.565458	1.56e-15		rKOA2_grade3_4_vs_0	KSM_9_SD	7434	0.552241	0.455407	0.669666	1.58e-09		rKOA2_grade3_4_vs_0	KSM_9_SD	7434	0.57176	0.462563	0.706735	2.34e-07		rKOA2_grade3_4_vs_0	KSM_9_SD	7434	0.556034	0.449031	0.688537	7.36e-08
rKOA2_grade3_4_vs_0	KSM_10_SD	7434	1.47049	1.1983	1.80451	0.0002224		rKOA2_grade3_4_vs_0	KSM_10_SD	7434	1.4935	1.21083	1.84216	0.0001789		rKOA2_grade3_4_vs_0	KSM_10_SD	7434	1.10588	0.873152	1.40064	0.403832		rKOA2_grade3_4_vs_0	KSM_10_SD	7434	1.1485	0.910769	1.44828	0.241967
Results show odds ratios with 95% confidence intervals, per SD increase in KSM.
model 1: unadjusted
model 2: adjusted for age, sex, height, weight, ethnic category
model 3: model 2+ KHA
model 4: model 2 + FTA
Bonferroni adjusted p <0.005
